# Supplementary material for: QTL Verification and Candidate Gene Screening of Fiber Quality and Lint Percentage in the Secondary Segregating Population of Gossypium hirsutum
Source: Plants (Basel). 2023 Oct 31;12(21):3737. doi: 10.3390/plants12213737 (PMC10650182; doi:10.3390/plants12213737)
Supplement: Supplementary file 1 [file plants-12-03737-s001.zip]

Archive with 1 entries (1 files):
- plants-2633081-supplementary.xlsx
