# Supplementary material for: QTL Verification and Candidate Gene Screening of Fiber Quality and Lint Percentage in the Secondary Segregating Population of Gossypium hirsutum
Source: Plants (Basel). 2023 Oct 31;12(21):3737. doi: 10.3390/plants12213737 (PMC10650182; doi:10.3390/plants12213737)
Supplement: Supplementary file 1 [file plants-12-03737-s001.zip › plants-2633081-supplementary.xlsx]

## Sheet: Sheet1
Table S1 The primer sequence of molecular markers and qRT-PCR.
Maker type	Primer name	Primer sequence
qRT-PCR	GH_A01G0633F	GCGCTGAGGTCACTTTCTGTAA
	GH_A01G0633R	ATTGTCGCAAAAACCAGCAGC
	GH_A07G2180F	GGCCTTGGTTGTGGAACTAGA
	GH_A07G2180R	TTAGTTGGCGAGCTTCAGAGTG
	GH_A07G2203F	TCTGCGGAAATCAACCGTCA
	GH_A07G2203R	AAAGTTCTGCCGAGGATGGG
	GH_A07G2209F	CACAGAGGAAGGTGAGCAGT
	GH_A07G2209R	CCAGCGCCAGTTTGATGTC
	GH_A07G2222F	GTGTGTTCCCTCGAGACGTT
	GH_A07G2222R	TCGGCCCCGTCAAATTGTTA
	GH_A07G2247F	ATCTTCGTTTCCGCCATCCA
	GH_A07G2247R	AAACCGGGTCGGTGTATTTGA
	GH_D12G0031F	AGATGTTGCCCAGGTTCGTT
	GH_D12G0031R	CCAGGGGATTGGTCATCAGG
Molecular maker	T01_56F	GGGCTAAACTCGGCCTCA
	T01_56R	ACTGTTTCCCTTATTCGGCCT
	T01_58F	ACCCCCTCTTCATGAAGCTTG
	T01_58R	CAAGTTGGTTGCCTCCATTGA
	TD12_55F	ACCCAAAACCCAAAATCCCA
	TD12_55R	CCCCCAACCCAAACCCAA
	D12(26)_3F	GGTCGGTAAAGATGGGTGAA
	D12(26)_3R	GGTGCTGGTTGAGGACATTT
	D12(26)_4F	GGCCAAGAGATTGTTAACGG
	D12(26)_4R	TCAAAGTAACAATTGAACCTGAATTT
	SD12_209F	TTTGCCCTTAGACAATTAGATTCA
	SD12_209R	TGCAATCATGTGACACTGAGC
	SWU2707F	GGGAGCAAAATTAGAGCTGC
	SWU2707R	CGGTAGATCTTCCAAGCCAT
	DPL0852F	GTTCCAAATCAATCTCGTGT
	DPL0852R	GGCTGTTACAGATCAAACTCCC
	DPL0757F	CCCTACAACAGTTTGATACCATGA
	DPL0757R	ATTGAGGGTATTGCTATACATCGG
	TA07_4F	GCCTTTGAGCATAGCACCTC
	TA07_4R	GCACATGGGCATACAAGTTTC
	TA07_7F	CCCATCGCCGGTTAGGTT
	TA07_7R	GGGACACAGGGCACGATT
	TA07_16F	ACGGGTGTATGGCTTGGC
	TA07_16R	CGTACTAGGTGAGTGTGCGA
	TA07_26F	GGCCTTTTGGACTGGTAGGG
	TA07_26R	GGCAAGTATGGGGAGAGACC
	TA07_32F	AGCTTCACCAACTGCCCC
	TA07_32R	AACCGTACACAATTCCTGGT
	TA07_36F	ACCCTAACCACTGGCATCA
	TA07_36R	TCGATGGATTGGCTTCCTTT
	TA07_44F	TGGAAGAGACTCGACAACCA
	TA07_44R	AGAGACGTCTGCTTACACTGA
	TA07_46F	ACGACCCTTACCCGCTCT
	TA07_46R	TTTCGGATTGAGGGTATTGCT
	TA07_49F	GTGTGTGTAGACTCCCGCT
	TA07_49R	GTGAGTACAGCCAACTAGCGA
	TA07_55F	AGTTCAAGCCATGACTTGGGA
	TA07_55R	TCTCCCCACTAACCCACACA
	TA07_60F	TCGATTTGTCCCTGCAAATGC
	TA07_60R	CACCCAGACATCTTCAACACA
